# Supplementary material for: Neogene sharks and rays from the Brazilian ‘Blue Amazon’
Source: PLoS One. 2017 Aug 23;12(8):e0182740. doi: 10.1371/journal.pone.0182740 (PMC5568136; doi:10.1371/journal.pone.0182740)
Supplement: S1 Dataset — One-Way ANOVA and Tukey’s pairwise multiple test of δ18OPO4 data by species using the program Past 3.08. The p values <0.05 indicate no significant differences. (XLSX) [file pone.0182740.s004.xlsx]

## Sheet: Hoja1
Several sample tests on: Fossil Shark data
	One-Way ANOVA
	Test for equal means
		Sum of sqrs	df	Mean square	F	p (same)
	Between groups:	1.07803	5	0.215605	1.787	0.1521
	Within groups:	3.01617	25	0.120647
	Total:	4.09419	30
	omega2:	0.1126
	Levene´s test for homogeneity of variance, from means	p (same):	0.6102
	Levene´s test, from medians	p (same):	0.6983
		Welch F test in the case of unequal variances: F=1,792, df=10,82, p=0,1963
	Tukey's pairwise	Galeocerdo mayumbensis	Hemipristis serra	Carcharhinus sp.	Carcharhinus ackermannii	Sphyrna sp.	Carcharocles chubutensis
	Galeocerdo mayumbensis		1	0.6337	0.7025	1	0.908
	Hemipristis serra	0.1073		0.5869	0.6569	1	0.9319
	Carcharhinus sp.	2.2	2.307		1	0.5401	0.1419
	Carcharhinus ackermannii	2.039	2.146	0.1609		0.6103	0.1752
	Sphyrna sp.	0.2146	0.1073	2.414	2.253		0.9514
	Carcharocles chubutensis	1.438	1.33	3.637	3.476	1.223
		Samples used from Table 1 dataset: GL, HS, CP, CA, SM, CB groups
			Sample ID	δ18OPO4
				(VSMOW)
			GL-I	19.7
			GL-II	18.9
			GL-III	19.8
			GL-IV	19.7
			GL-V	19.8
			GL-VI	19.8
			HS-I	19.3
			HS-II	19.5
			HS-III	19.6
			HS-IV	19.9
			HS-V	19.7
			HS-VI	19.8
			CP-I	19.3
			CP-II	19.7
			CP-III	18.9
			CP-IV	19.2
			CA-I	19.1
			CA-II	19.1
			CA-III	19.4
			CA-IV	19.6
			SM-I	20.3
			SM-II	19.7
			SM-III	19.6
			SM-IV	20
			SM-V	19.2
			SM-VI	19.1
			CB-I	20.1
			CB-II	20.3
			CB-III	19.4
			CB-IV	19.5
			CB-V	19.9
