# Supplementary material for: Neogene sharks and rays from the Brazilian ‘Blue Amazon’
Source: PLoS One. 2017 Aug 23;12(8):e0182740. doi: 10.1371/journal.pone.0182740 (PMC5568136; doi:10.1371/journal.pone.0182740)
Supplement: S2 Dataset — One-Way ANOVA and Tukey’s pairwise multiple test of δ18OPO4 data by species using the Past 3.08. The p values <0.05 indicate no significant differences. (XLSX) [file pone.0182740.s005.xlsx]

## Sheet: Hoja1
Several sample tests on: Fossil rays data
	One-Way ANOVA
	Test for equal means
		Sum of sqrs	df	Mean square	F	p (same)
	Between groups:	0.681111	3	0.227037	1885	0.1728
	Within groups:	1.92689	16	0.120431
	Total:	2.608	19
	omega2:	0.1172
	Levene´s test for homogeneity of variance, from means	p (same):	0.103
	Levene´s test, from medians	p (same):	0.5932
		Welch F test in the case of unequal variances: F=2,102, df=3,801, p=0,2488
	Tukey's pairwise	Aetomylaeus cubensis	Aetomylaeus sp.	Rhinoptera sp.	Myliobatoidea
	Aetomylaeus cubensis		0.3384	0.1723	0.8
	Aetomylaeus sp.	2455		0.9708	0.8413
	Rhinoptera sp.	3077	0.6216		0.5964
	Myliobatoidea	1287	1169	1.79
		Samples used from Table 1 dataset: AC, AE, RH, MY groups
			Sample ID	δ18OPO4
				(VSMOW)
			AC - I	19.3
			AC - II	19.4
			AC - III	19.6
			AC - IV	19.9
			AE - I	20.4
			AE - II	20
			AE - III	20
			AE - IV	20.1
			AE - V	20
			AE - VI	19.5
			AE - VII	19.7
			AE - VIII	20.1
			AE - IX	20.1
			RH - I	19.8
			RH - II	20.4
			MY - I	20.1
			MY - II	19.5
			MY - III	20.5
			MY - IV	19.3
			MY - V	19.5
