# Supplementary material for: Neogene sharks and rays from the Brazilian ‘Blue Amazon’
Source: PLoS One. 2017 Aug 23;12(8):e0182740. doi: 10.1371/journal.pone.0182740 (PMC5568136; doi:10.1371/journal.pone.0182740)
Supplement: S1 Table — δ 13C and δ18O in fossil and modern shark teeth and fossil rays tooth plate from the Pirabas Formation. (XLSX) [file pone.0182740.s006.xlsx]

## Sheet: Hoja1
Specimen ID	Sample	Taxon	Locality	d13C VPDB	Std. Desv.	d18O VPDB	d18O VSMOW	Std. Desv.	Yield (% rel. to Cc)
GL-I	Mix of enameloid and dentine	†Galeocerdo mayumbensis	B5 Mine	-2.67935	0.1	-4.37088	26.4	0.1	4.70946
GL-II	Mix of enameloid and dentine	†Galeocerdo mayumbensis	B17 Mine	-0.914986	0.1	-4.59109	26.2	0.1	3.76363
GL-III	Mix of enameloid and dentine	†Galeocerdo mayumbensis	B17 Mine	-1.08987	0.1	-4.22282	26.5	0.1	4.8344
GL-IV	Mix of enameloid and dentine	†Galeocerdo mayumbensis	B17 Mine	-1.83541	0.1	-4.8316	25.9	0.1	3.98322
GL-V	Mix of enameloid and dentine	†Galeocerdo mayumbensis	B17 Mine	-0.120948	0.0	-4.2714	26.5	0.1	4.99086
GL-VI	Mix of enameloid and dentine	†Galeocerdo mayumbensis	B17 Mine	-1.68743	0.0	-4.72049	26.0	0.0	4.60198
HS-I	Mix of enameloid and dentine	†Hemipristis serra	B17 Mine Upper Limestone	-2.68535	0.1	-4.44188	26.3	0.0	4.98367
HS-II	Mix of enameloid and dentine	†Hemipristis serra	B17 Mine Upper Limestone	-1.01668	0.1	-4.51875	26.3	0.0	4.38872
HS-III	Mix of enameloid and dentine	†Hemipristis serra	B17 Mine Upper Limestone	-1.36465	0.1	-4.58772	26.2	0.1	6.59179
HS-IV	Dentine	†Hemipristis serra	Atalaia outcrop (Marl)	-6.35066	0.0	-5.64847	25.1	0.0	7.8561
HS-V	Dentine	†Hemipristis serra	Atalaia outcrop (Marl)	-3.70347	0.0	-5.91505	24.8	0.1	8.05075
HS-VI	Dentine	†Hemipristis serra	Atalaia outcrop (Limestone)	-5.33374	0.0	-5.88023	24.8	0.0	8.1388
CP-I	Mix of enameloid and dentine	Carcharhinus sp.	B5 Mine	-1.87151	0.1	-4.54289	26.2	0.1	3.03313
CP-II	Mix of enameloid and dentine	Carcharhinus sp.	B5 Mine	-5.24575	0.1	-4.3248	26.5	0.1	4.35988
CP-III	Mix of enameloid and dentine	Carcharhinus sp.	D11 Mine	-4.44401	0.1	-5.13888	25.6123	0.1	4.34709
CP-IV	Mix of enameloid and dentine	Carcharhinus sp.	B17 Mine	-1.10137	0.1	-4.79976	26.0	0.0	3.14866
CA-I	Mix of enameloid and dentine	†Carcharhinus ackermannii	B17 Mine	-3.2513	0.1	-4.67883	26.1	0.1	4.31119
CA-II	Mix of enameloid and dentine	†Carcharhinus ackermannii	B17 Mine	-0.975481	0.1	-4.41196	26.4	0.1	4.63916
CA-III	Mix of enameloid and dentine	†Carcharhinus ackermannii	B17 Mine	-1.08537	0.1	-4.86835	25.9	0.1	3.40212
CA-IV	Mix of enameloid and dentine	†Carcharhinus ackermannii	B17 Mine	-1.32395	0.1	-4.71539	26.0	0.1	4.70331
SM-I	Mix of enameloid and dentine	Sphyrna sp.	B17 Mine	-1.59343	0.0	-4.71048	26.1	0.1	3.90472
SM-II	Mix of enameloid and dentine	Sphyrna sp.	B17 Mine	-2.91803	0.1	-4.6009	26.2	0.1	4.28617
SM-III	Mix of enameloid and dentine	Sphyrna sp.	B17 Mine	-2.26838	0.1	-4.72828	26.0	0.1	3.60574
SM-IV	Mix of enameloid and dentine	Sphyrna sp.	B17 Mine	-3.258	0.0	-4.63034	26.1	0.0	5.09856
SM-V	Mix of enameloid and dentine	Sphyrna sp.	B17 Mine	-1.08857	0.1	-4.81977	25.9	0.1	3.1951
SM-VI	Mix of enameloid and dentine	Sphyrna sp.	B17 Mine	-2.44717	0.1	-4.62409	26.1	0.1	5.17291
CB-I	Enameloid	†Carcharocles chubutensis	B17 Mine	9.7512	0.1	-4.72828	26.0	0.3	1.03503
CB-II	Enameloid	†Carcharocles chubutensis	Atalaia outcrop	11.2432	0.2	-2.86874	28.0	0.1	0.98001
CB-III	Enameloid	†Carcharocles chubutensis	B5 Mine	6.8069	0.1	-3.53422	27.3	0.1	2.31747
CB-IV	Enameloid	†Carcharocles chubutensis	B5 Mine	10.3837	0.1	-5.32928	25.4	0.2	1.36695
CB-V	Enameloid	†Carcharocles chubutensis	B5 Mine	12.5183	0.1	-4.46411	26.3	0.1	1.46405
CL-Ia	Enameloid	Carcharhinus leucas	Amazonic coastal region	1.06556	0.1	-3.36872	27.4	0.3	0.655702
CL-Ib	Enameloid	Carcharhinus leucas	Amazonic coastal region	2.60074	0.2	-3.06154	27.8	0.3	0.702554
CL-Ic	Enameloid	Carcharhinus leucas	Amazonic coastal region	3.24939	0.2	-2.65729	28.2	0.3	0.793413
CL-Id	Enameloid	Carcharhinus leucas	Amazonic coastal region	4.04703	0.1	-2.74233	28.1	0.2	0.728915
CL-Ie	Enameloid	Carcharhinus leucas	Amazonic coastal region	5.58611	0.1	-1.96885	28.9	0.1	0.801868
CL-If	Enameloid	Carcharhinus leucas	Amazonic coastal region	7.0013	0.2	-1.97838	28.9	0.1	0.798675
CL-II	Enameloid	Carcharhinus leucas	Amazonic coastal region	0.998165	0.1	-1.29792	29.6	0.180828	1.30912
CL-III	Enameloid	Carcharhinus leucas	Amazonic coastal region	0.976467	0.2	-2.83373	28.0	0.1	0.881032
CL-IV	Enameloid	Carcharhinus leucas	Amazonic coastal region	2.14988	0.2	-4.24283	26.5	0.2	0.868845
CL-V	Enameloid	Carcharhinus sp.	Amazonic coastal region	4.08943	0.2	-2.47841	28.4	0.2	1.02265
AC - I	Dentine	†Aetomylaeus cubensis	Atalaia outcrop	-4.88231	0.1	-7.10967	23.6	0.1	7.23763
AC - II	Dentine	†Aetomylaeus cubensis	Atalaia outcrop	-7.04535	0.2	-7.40247	23.3	0.1	3.84661
AC - III	Dentine	†Aetomylaeus cubensis	Atalaia outcrop	-4.84681	0.1	-4.10924	26.7	0.2	7.2499
AC - IV	Dentine	†Aetomylaeus cubensis	B17 Mine	-2.00776	0.1	-5.07642	25.7	0.0	8.04373
AE - I	Dentine	Aetomylaeus sp.	Atalaia outcrop	-4.07305	0.2	-5.30763	25.4	0.2	7.21178
AE - II	Dentine	Aetomylaeus sp.	Atalaia outcrop	-3.81704	0.2	-6.95954	23.7	0.356901	6.01477
AE - III	Dentine	Aetomylaeus sp.	Atalaia outcrop	-4.36805	0.2	-7.29445	23.4	0.1	6.2527
AE - IV	Dentine	Aetomylaeus sp.	Atalaia outcrop	-3.81704	0.2	-6.23054	24.5	0.2	8.58068
AE - V	Dentine	Aetomylaeus sp.	Atalaia outcrop	-4.42006	0.2	-6.24137	24.5	0.2	6.84436
AE - VI	Dentine	Aetomylaeus sp.	Atalaia outcrop	-3.83305	0.2	-6.69561	24.0	0.2	5.86286
AE - VII	Dentine	Aetomylaeus sp.	Atalaia outcrop	-3.8898	0.2	-7.09981	23.6	0.1	7.13331
AE - VIII	Dentine	Aetomylaeus sp.	Atalaia outcrop	-3.51529	0.2	-6.44708	24.3	0.2	8.76814
AE - IX	Dentine	Aetomylaeus sp.	Atalaia outcrop	-3.56779	0.2	-5.56843	25.2	0.2	8.63947
RH - I	Dentine	Rhinoptera sp.	Atalaia outcrop (Marl)	-4.74731	0.2	-6.9848	23.7	0.3	8.3827
RH - II	Dentine	Rhinoptera sp.	Fortalezinha outcrop	-3.49229	0.2	-7.20615	23.5	0.2	8.22933
MY - I	Dentine	Myliobatoidea	Fortalezinha outcrop	-4.39431	0.2	-6.40401	24.3	0.1	8.59636
MY - II	Dentine	Myliobatoidea	Fortalezinha outcrop	-4.41631	0.2	-7.99289	22.7	0.2	7.20163
MY - III	Dentine	Myliobatoidea	Atalaia outcrop (Marl)	-3.66854	0.2	-6.37827	24.3	0.2	10.0903
MY - IV	Dentine	Myliobatoidea	Atalaia outcrop	-4.74506	0.2	-7.67988	23.0	0.1	5.97022
MY - V	Dentine	Myliobatoidea	Atalaia outcrop (Marl)	-6.06634	0.1	-6.62632	24.1	0.2	9.36801
PT - I	Dentine	Pristis sp.	Atalaia outcrop	-4.72931	0.2	-5.39473	25.3	0.1	8.41115
